# Supplementary material for: Evaluations of Sex Differences in Dosimetry in Rats Following Perfluorohexanesulfonamide (PFHxSA) Oral Exposure
Source: Toxics. 2025 Nov 26;13(12):1022. doi: 10.3390/toxics13121022 (PMC12737022; doi:10.3390/toxics13121022)
Supplement: Supplementary file 1 [file toxics-13-01022-s001.zip]

Archive with 1 entries (1 files):
- toxics-3934409-supplementary.pdf
